# Supplementary material for: Tetradecyl 2,3-Dihydroxybenzoate Improves Cognitive Function in AD Mice by Modulating Autophagy and Inflammation Through IPA and Hsc70 Targeting
Source: Int J Mol Sci. 2024 Oct 31;25(21):11719. doi: 10.3390/ijms252111719 (PMC11547019; doi:10.3390/ijms252111719)
Supplement: Supplementary file 1 [file ijms-25-11719-s001.zip]

Archive with 1 entries (1 files):
- ijms-3282305-supplementary.pdf
